# Supplementary material for: Comprehensive and Non-Destructive Sweet Corn Shelf-Life Prediction Using Near-Infrared (NIR) Spectroscopy Coupled with Multivariate Curve Resolution-Alternating Least Squares (MCR-ALS) Spectral Resolution
Source: Molecules. 2026 Jul 18;31(14):2512. doi: 10.3390/molecules31142512 (PMC13416319; doi:10.3390/molecules31142512)
Supplement: Supplementary file 1 [file molecules-31-02512-s001.zip]

Archive with 1 entries (1 files):
- molecules-4399668-supplementary.pdf
